# Supplementary material for: Seasonal and Geographic Variation in Alkaloid Content of Kratom (Mitragyna speciosa (Korth.) Havil.) from Thailand
Source: Plants (Basel). 2023 Feb 19;12(4):949. doi: 10.3390/plants12040949 (PMC9966779; doi:10.3390/plants12040949)
Supplement: Supplementary file 1 [file plants-12-00949-s001.zip]

Archive with 1 entries (1 files):
- plants-2208871-supplementary.pdf
